# Supplementary material for: Chronic HCV infection promotes cytotoxicity in antigen-specific CD8+ T cells regardless of virus specificity
Source: Front Virol. Author manuscript; Available in PMC 2023 Oct 26. (PMC10601542; doi:10.3389/fviro.2023.1198361)
Supplement: Supplementary table 1 [file NIHMS1932725-supplement-Supplementary_table_1.xlsx]

## Sheet: Chronic x Resolved
Supplementary Table 1: Subject Characteristics
Sex	Age	Ethnicity	Pathology
M	50	CA	rHCV
M	53	Asian	rHCV
M	52	CA	rHCV
M	49	N/A	rHCV
M	50	CA	cHCV
M	48	Hispanic	cHCV
F	50	AA	cHCV
M	43	CA	cHCV
F	53	CA	Control
M	31	CA	Control
F	33	CA	Control
Abbreviations: M=Male;F=Female; CA=Caucasian; rHCV= spontanously resolved HCV; cHCV= chronic HCV.

## Sheet: DAA therapy
Supplementary Table 1: Subject Characteristics
Sex	Age	Ethnicity	Genotype	DAA Tx	Pre-Tx ALT (U/L)	Pre-Tx AST (U/L)	Fib4	Pre-Tx viral level (IU/mL)†	Post-Tx viral level (IU/mL)	Duration of Tx (weeks)
M	65	CA	1	Harvoni	50	64	6.92	1088926	ND	12
M	68	CA	1	Harvoni/Ribavirin	59	33	1.55	positive	ND	12
M	47	CA	1	Viekira/Ribavirin	194	102	4.6	9150000	ND	12
Abbreviations: M=Male; CA=Caucasian; Tx=Treatment; ND=Not detected; †Limit of detection is 12 international units (IU/ml)
