# Supplementary material for: Chronic HCV infection promotes cytotoxicity in antigen-specific CD8+ T cells regardless of virus specificity
Source: Front Virol. Author manuscript; Available in PMC 2023 Oct 26. (PMC10601542; doi:10.3389/fviro.2023.1198361)
Supplement: Supplementary table 3 [file NIHMS1932725-supplement-Supplementary_table_3.xlsx]

## Sheet: Genes of Interest Definition
Symbol	Name	Function	SuperPathways
AC004448.2	LncRNA	-	-
ALOX5AP	Arachidonate 5-Lipoxygenase Activating Protein	Arachidonate 5-lipoxygenase activity	Fatty acid metabolism, Metabolism of lipids, Biosynthesis of specialized proresolving mediators (SPMs), Nuclear receptors meta-pathway, Leukotriene modifiers pathway, Pharmacodynamics.
ANXA4	Annexin A4	Involved in exocytotic and endocytotic pathways.	Prostaglandin synthesis and regulation.
CCL4	C-C motif chemokine ligand 4	Chemotaxis and inflammation.	MIF Mediated Glucocorticoid Regulation, TGF-Beta Pathway, GPCR downstream signalling, Akt Signaling.
CCL5	C-C Motif Chemokine Ligand 5	Chemotaxis and inflammation.	MIF Mediated Glucocorticoid Regulation, TGF-Beta Pathway, GPCR downstream signalling, Akt Signaling.
CD69	CD69 molecule	Expression is induced upon activation of T lymphocytes, and may play a role in proliferation.	Hematopoietic Stem Cells and Lineage-specific Markers
CX3CR1	C-X3-C Motif Chemokine Receptor 1	Inflammation and adaptive immune responses.	GPCR downstream signalling, Akt Signaling, Chemokine Superfamily Ligand-Receptor Interactions, CCR5 Pathway.
CXCR3	C-X-C Motif Chemokine Receptor 3	Chemotaxis	Chemokine receptors bind chemokines, Chemokine signaling pathway.
DUSP1	dual specificity phosphatase 1	Cellular response to environmental stress and negative regulation of cellular proliferation.	RAF/MAP kinase cascade, ERK Signaling, TGF-Beta Pathway, Development EGFR signaling pathway, Neuropathic Pain-Signaling in Dorsal Horn Neurons.
FASLG	Fas ligand or CD95L	Regulation of programmed cell death	MIF Mediated Glucocorticoid Regulation, Regulation by c-FLIP, TNFR1 Pathway, Apoptosis and survival FAS signaling cascades, Apoptotic Pathways in Synovial Fibroblasts.
FCGR3A	Fc Gamma Receptor IIIa	Antibody-dependent cellular cytotoxicity	Regulation of actin dynamics for phagocytic cup formation, ADORA2B mediated anti-inflammatory cytokines production, Infectious disease, Innate Immune System, Beta-2 adrenergic-dependent CFTR expression.
FCGR3A	Fc Gamma Receptor IIIa	Antibody-dependent cellular cytotoxicity.	Regulation of actin dynamics for phagocytic cup formation, ADORA2B mediated anti-inflammatory cytokines production, Infectious disease, Innate Immune System, Beta-2 adrenergic-dependent CFTR expression.
FCRL6	Fc Receptor Like 6	Acts as a MHC class II receptor but not as an Fc receptor.	Cell surface receptor signaling pathway
FGFBP2	Fibroblast Growth Factor Binding Protein 2	Cell-cell signaling.	Signaling by FGFR2.
FOS	Fos proto-oncogene, AP-1 transcription factor subunit	Cell proliferation, differentiation, and transformation. In some cases, apoptotic cell death.	MyD88 dependent cascade initiated on endosome, Prolactin Signaling, Development Angiotensin activation of ERK, IL-1 Family Signaling Pathways, GPCR Pathway.
FXYD2	FXYD Domain Containing Ion Transport Regulator 2	Intracellular sodium ion homeostasis.	Ion channel transport.
GNLY	granulysin	Cytolysis	Innate Immune System, Defensins.
GZMA	granzyme A	Cytolysis	Innate Immune System, Initial triggering of complement, Complement cascade, Granzyme Pathway.
GZMB	granzyme B	Cytolysis	Innate Immune System, Initial triggering of complement, Complement cascade, Granzyme Pathway.
GZMH	granzyme H	Cytolysis	Innate Immune System, Initial triggering of complement, Complement cascade, Granzyme Pathway.
GZMK	granzyme K	Cytolysis	Innate Immune System, Initial triggering of complement, Complement cascade, Granzyme Pathway.
GZMM	granzyme M	Cytolysis	Innate Immune System, Initial triggering of complement, Complement cascade, Granzyme Pathway.
HLA-C	Major Histocompatibility Complex, Class I, C	Presents intracellular peptide.	Antigen processing-Cross presentation, Innate Immune System, Class I MHC mediated antigen processing and presentation.
HLA-DRB5	Major Histocompatibility Complex, Class II, DR Beta 5	Peptide antigen assembly with MHC class II protein complex.	ITK and TCR Signaling, Generation of second messenger molecules, Immune response T cell receptor signaling pathway, Immune response Antigen presentation by MHC class II.
IFNG	Interferon Gamma	Antimicrobial, antiviral, and antitumor responses.	Gene expression (Transcription), Interleukin-12 family signaling, IL27-mediated signaling events, interferons-mediated signaling pathway.
IGLV2-14	Immunoglobulin Lambda Variable 2-14	Immune response	-
IL32	interleukin 32	Expression is increased after the activation of T-cells by mitogens. It induces TNF-a production in macrophages.	Signaling by Rho GTPases, Cytokine Signaling in Immune system, RAC2 GTPase cycle, Innate Immune System.
IL7R	interleukin 7 receptor	V(D)J recombination during lymphocyte development.	TGF-Beta Pathway, Akt Signaling, MIF Mediated Glucocorticoid Regulation, Vesicle-mediated transport, Clathrin-mediated endocytosis.
ISG15	ISG15 Ubiquitin Like Modifier	Chemotaxis, inflammation and antiviral.	Translesion synthesis by Y family DNA polymerases bypasses lesions on DNA template, Infectious disease, DDX58/IFIH1-mediated induction of interferon-alpha/beta, Antiviral mechanism by IFN-stimulated genes
KLF2	KLF transcription factor 2	Adipogenesis, embryonic erythropoiesis, epithelial integrity, inflammation and T-cell viability.	White fat cell differentiation, Embryonic and Induced Pluripotent Stem Cells and Lineage-specific Markers, EV release from cardiac cells and their functional effects, Familial partial lipodystrophy.
KLF6	KLF transcription factor 6	Transcriptional activator, and functions as a tumor suppressor.	Adipogenesis, Aryl hydrocarbon receptor pathway.
KLRB1	Killer Cell Lectin Like Receptor B1	Regulation of cell mediated cytotoxicity	Innate Immune System, Class I MHC mediated antigen processing and presentation, Hematopoietic Stem Cells and Lineage-specific Markers, Innate Lymphoid Cells Differentiation, Immunoregulatory interactions between a Lymphoid and a non-Lymphoid cell.
KLRC2	Killer Cell Lectin Like Receptor C2	Cell mediated cytotoxicity.	DAP12 interactions, Innate Immune System, Immune response CD16 signaling in NK cells, Hematopoietic Stem Cells and Lineage-specific Markers.
KLRD1	Killer Cell Lectin Like Receptor D1	Negative regulation of T cell mediated cytotoxicity	DAP12 interactions, Innate Immune System, Immune response CD16 signaling in NK cells, Class I MHC mediated antigen processing and presentation, Innate Lymphoid Cells Differentiation.
LGALS1	Galectin 1	Apoptosis, cell proliferation and cell differentiation.	Regulation of Insulin-like Growth Factor (IGF) transport and uptake by Insulin-like Growth Factor Binding Proteins (IGFBPs), Apoptosis and Autophagy.
LGALS3	Galectin 3	Apoptosis, innate immunity, cell adhesion, T-cell regulation and chemotaxis.	Gene expression (Transcription), Innate Immune System, RUNX1 regulates transcription of genes involved in differentiation of myeloid cells,
MYL6	Myosin Light Chain 6	Regulatory light chain of myosin.	Semaphorin interactions, Activation of cAMP-Dependent PKA, Cytoskeleton remodeling Regulation of actin cytoskeleton by Rho GTPases, Signaling by Rho GTPases, PAK Pathway.
NKG7	Natural killer cell granule protein 7	Cytolysis	Innate Immune System, Initial triggering of complement, Complement cascade, Granzyme Pathway.
PLEK	Pleckstrin	Major protein kinase C substrate of platelets.	Response to elevated platelet cytosolic Ca2+, Serotonin and anxiety.
PRF1	Perforin 1	Cytolysis	Granzyme Pathway, TCR signaling in naïve CD4+ T cells, Apoptosis and survival FAS signaling cascades, TNFR1 Pathway.
RPS26	Ribosomal Protein S26	Translation	rRNA processing in the nucleus and cytosol, Infectious disease.
RPS4Y1	Ribosomal Protein S4 Y-Linked 1	Gene expression	Activation of the mRNA upon binding of the cap-binding complex and eIFs, and subsequent binding to 43S, rRNA processing in the nucleus and cytosol, Infectious disease.
TGFB1	Transforming growth factor beta 1	Cell proliferation, differentiation and growth. Modulate expression and activation of IFN-g and TNF-a.	Apoptotic Pathways in Synovial Fibroblasts, GPCR Pathway, TGF-beta receptor signaling activates SMADs, ERK Signaling, Regulation of activated PAK-2p34 by proteasome mediated degradation.
TIMP1	TIMP Metallopeptidase Inhibitor 1	Inhibitors of the matrix metalloproteinases (MMPs).	Apoptotic Pathways in Synovial Fibroblasts, ERK Signaling, CREB Pathway.
TNF	Tumor Necrosis Factor	Cell proliferation, differentiation, apoptosis, lipid metabolism, and coagulation.	MIF Mediated Glucocorticoid Regulation, TNFR1 Pathway, TNF signaling, ERK Signaling, TNF Superfamily - Human Ligand-Receptor Interactions and their Associated Functions.
TRAV12-2	T Cell Receptor Alpha Variable 12-2	Part of T cell receptor complex.	Cell surface receptor signaling pathway.
TRAV24	T Cell Receptor Alpha Variable 24	Part of T cell receptor complex.	Immune response NFAT in immune response, Immune response Antigen presentation by MHC class II, Regulation of activated PAK-2p34 by proteasome mediated degradation, Development Angiotensin activation of ERK, Immune response Function of MEF2 in T lymphocytes.
TRBV12-4	T Cell Receptor Beta Variable 12-4	Part of T cell receptor complex.	Cell surface receptor signaling pathway.
TRBV24-1	T Cell Receptor Beta Variable 24-1	Part of T cell receptor complex.	Cell surface receptor signaling pathway.
TRBV6-5	T Cell Receptor Beta Variable 6-5	Part of T cell receptor complex.	Cell surface receptor signaling pathway.
XCL1	X-C Motif Chemokine Ligand 1	Chemotactic activity.	Chemokine Superfamily: Ligand-Receptor Interactions, CCR5 Pathway, MIF Mediated Glucocorticoid Regulation.
XCL2	X-C Motif Chemokine Ligand 2	Chemotactic activity.	Chemokine Superfamily: Ligand-Receptor Interactions, CCR5 Pathway, MIF Mediated Glucocorticoid Regulation.
ZEB2	Zinc Finger E-Box Binding Homeobox 2	DNA-binding transcriptional repressor	TGF-beta receptor signaling in skeletal dysplasias, CCL18 signaling pathway.
