# Supplementary material for: Chronic HCV infection promotes cytotoxicity in antigen-specific CD8+ T cells regardless of virus specificity
Source: Front Virol. Author manuscript; Available in PMC 2023 Oct 26. (PMC10601542; doi:10.3389/fviro.2023.1198361)
Supplement: Supplementary table 2 [file NIHMS1932725-supplement-Supplementary_table_2.xlsx]

## Sheet: A1-1435 HCV-specific TCD8
gene	avg_log2FC
FOS	-1.44772
KLF6	-1.11547
DUSP1	-0.993801
PPP1R15A	-0.97305
TRAV38-2DV8	-0.870246
LINC01138	-0.77552
CD69	-0.723922
TXNIP	-0.694008
GIMAP4	-0.655183
LTB	-0.603208
IL7R	-0.573099
JUN	-0.561285
HIST2H2AA4	-0.531584
LDHB	-0.524774
NOSIP	-0.521291
GIMAP5	-0.502085
DNAJB1	-0.501907
TUBA1A	-0.486824
ITM2A	-0.477366
ITGB1	-0.468303
TRAF3IP3	-0.461301
CD27	-0.460714
KLF2	-0.455725
ARHGAP15	-0.455029
AC026979.2	-0.441693
LINC01934	-0.436599
GIMAP1	-0.435856
TRBV2	-0.435434
RPS10	-0.425893
TAGAP	-0.425888
LINC00861	-0.425109
S100A11	-0.422211
GIMAP7	-0.411622
TRAV21	-0.408048
SNHG5	-0.399915
TSC22D3	-0.390675
MT1X	-0.383287
DDX5	-0.379334
RHOB	-0.376546
KLRK1	-0.376466
EIF4A2	-0.372804
CSTB	-0.372294
HIST2H2AA3	-0.365375
UBXN11	-0.363769
HIST1H1C	-0.363039
PRKCQ-AS1	-0.360076
TRBV7-9	-0.359495
NELL2	-0.357744
AL157388.1	-0.354949
HNRNPF	-0.353336
HSPB1	-0.352708
AC243960.1	-0.350136
CD2	-0.348383
LEF1	-0.346128
CRIP2	-0.341733
INPP4B	-0.339732
JUNB	-0.334264
CDKN1B	-0.328693
CD48	-0.326607
TAGLN2	-0.323417
TRBV20-1	-0.322939
ANXA1	-0.321979
TOB1	-0.321226
H1FX	-0.314768
PTGER2	-0.312795
CRIP1	-0.309166
RPL37A	-0.298163
GPR183	-0.297747
MAL	-0.293706
RPL13A	-0.291932
GIMAP2	-0.288811
IL32	-0.286794
SUPT3H	-0.285624
KMT2E-AS1	-0.28454
STMN3	-0.282875
GSTK1	-0.280987
TMEM35B	-0.278754
ZNF683	-0.278021
SEM1	-0.277589
FYB1	-0.276118
RHOH	-0.274949
JUND	-0.27291
GPSM3	-0.272821
PCBP1	-0.272208
TECR	-0.272033
MT1E	-0.271659
NSA2	-0.271576
HIST1H1D	-0.269509
FXYD7	-0.267649
TRAC	-0.267526
PIM1	-0.266927
ITGB2-AS1	-0.266491
NDUFB3	-0.266387
GPX4	-0.266174
SELENOH	-0.264761
ABRACL	-0.262886
HOOK2	-0.261982
FMC1	-0.261568
RAC2	-0.257084
FLT3LG	-0.256438
MAT2B	-0.256017
MPHOSPH8	-0.254971
TRBC2	-0.254572
ACTR3	-0.25222
GAS5	-0.25207
B3GNT2	0.251973
ARRDC2	0.252112
C12orf75	0.254419
RGS1	0.258051
IFRD1	0.259473
HLA-DRA	0.260318
NR4A2	0.264877
IMP3	0.268069
ARID5A	0.269934
MAPK1IP1L	0.27152
BHLHE40	0.273105
NCBP2AS2	0.27439
SERTAD1	0.275254
MAGOH	0.278099
PPP1R14B	0.283521
PTP4A2	0.286068
PLK3	0.296372
GADD45B	0.29867
SNHG7	0.305341
KLRB1	0.310663
STK17A	0.310958
HERPUD1	0.311877
PDE4B	0.316315
RNF125	0.319612
PLEKHF1	0.324803
OSER1	0.326452
RBM8A	0.32695
GZMM	0.328045
GZMA	0.345765
YPEL5	0.346971
CXCR3	0.350391
RBM38	0.35289
ZNF331	0.359248
POMP	0.360125
GABARAPL1	0.363953
SRSF2	0.367986
CCL4	0.372666
DYNLT1	0.383231
SRGN	0.386924
IDI1	0.390369
CMC1	0.409795
JMJD6	0.411521
GADD45A	0.423868
GZMB	0.42444
SELENOK	0.449432
TGFB1	0.461034
LITAF	0.475966
CD74	0.47612
HLA-DRB1	0.487514
FGFBP2	0.539759
IRF1	0.547987
DNAJB6	0.549453
MAP3K8	0.553187
GZMK	0.570858
GNLY	0.592435
TUBA4A	0.594674
FAM177A1	0.614083
AC004448.2	0.733369
CST7	0.76948
GZMH	0.773685
LDHA	0.782064
NKG7	0.945309

## Sheet: A2-2594 HCV-specific TCD8
gene	avg_log2FC
RPS4Y1	-1.41827
FOS	-0.938429
LINC02446	-0.923162
ALOX5AP	-0.809266
RPS10	-0.760694
KLF6	-0.699376
IL7R	-0.691194
LINC01138	-0.655829
TXNIP	-0.640651
DUSP1	-0.630379
KLRB1	-0.612437
LDHB	-0.54569
ZNF683	-0.527804
KLRK1	-0.51548
KLRD1	-0.503126
GIMAP4	-0.491538
JUN	-0.486783
LGALS1	-0.472882
CD69	-0.46748
PPP1R15A	-0.46414
LTB	-0.444997
PTGER2	-0.44324
PIM1	-0.43195
GIMAP7	-0.428923
RPS29	-0.424855
NOSIP	-0.417835
DDIT4	-0.412811
AC243960.1	-0.405763
FLT3LG	-0.403144
FCRL6	-0.398295
TRAF3IP3	-0.382571
KLRC4	-0.377822
GIMAP1	-0.37554
GIMAP2	-0.370948
HIST2H2AA4	-0.363871
RGCC	-0.361824
GIMAP5	-0.358604
AC026979.2	-0.352854
HSPA8	-0.351981
RHOB	-0.346575
EEF2	-0.346449
SYTL1	-0.340568
TRGV10	-0.340529
EVL	-0.339002
TSC22D3	-0.331241
PRMT2	-0.330143
LINC00892	-0.326657
LEF1	-0.324946
HIST2H2AA3	-0.321521
NCR3	-0.321412
TAGLN2	-0.320055
GPX4	-0.314831
CD48	-0.308917
LINC01871	-0.307691
TTC39C	-0.30581
TIMP1	-0.301711
DANCR	-0.301574
FXYD2	-0.300084
CD7	-0.299614
PIK3IP1	-0.299581
IGLV2-14	-0.292063
RPL37A	-0.291741
CTSW	-0.286621
FXYD7	-0.279126
C1orf162	-0.279087
STMN3	-0.276046
RPL38	-0.273323
CXCR3	-0.259016
VIM	-0.250218
TRAV8-3	0.250132
TIGIT	0.257718
AIF1	0.263766
RNF19A	0.274962
LITAF	0.278081
CLEC2D	0.280898
HLA-DPB1	0.284119
CDKN2A	0.285095
IFI44L	0.285793
H3F3A	0.29103
XCL1	0.291338
SAT1	0.296194
SERTAD1	0.297008
DYNLT1	0.304525
TOX	0.305708
ISG15	0.308956
TRGV8	0.315455
CYTOR	0.315547
FABP5	0.316355
HLA-DMA	0.316966
POMP	0.321647
SH2D1A	0.340812
PIK3R1	0.365205
NDUFC2	0.36674
SELENOK	0.39514
HLA-DQA1	0.396283
SRGN	0.397638
CPNE2	0.404506
GZMA	0.416861
HLA-C	0.49022
HLA-DQB1	0.522535
DRAIC	0.557339
HLA-DPA1	0.563582
LYST	0.598059
HLA-DRB5	0.633001
ITM2A	0.651077
RGS1	0.672898
CST7	0.732503
CCL4	0.833172
CD74	0.840671
HLA-DRA	0.860315
CMC1	0.868996
HLA-DRB1	0.911513
NKG7	0.976106
GZMK	0.986944

## Sheet: Early DAA-tx
gene	avg_log2FC
GNLY	-1.22173
IGLV2-14	-0.787526
KLRD1	-0.773815
IFITM3	-0.709179
NKG7	-0.672278
GZMM	-0.560853
MYL6	-0.543085
CCL5	-0.437346
MT-CYB	0.379236
FOS	1.91247

## Sheet: Late DAA-tx
gene	avg_log2FC
GNLY	-1.56882
CCL4	-1.30719
KLRD1	-1.30517
GZMH	-1.29307
NKG7	-1.19781
FGFBP2	-1.10296
CX3CR1	-1.0697
IFITM3	-1.01087
GZMB	-0.980389
ZEB2	-0.940052
KLRG1	-0.917944
IGLV2-14	-0.910614
GZMM	-0.893076
PLEK	-0.889214
HLA-DPA1	-0.882754
SAMD3	-0.879874
CST7	-0.840575
GZMA	-0.817116
PRF1	-0.817065
CTSC	-0.793233
FCRL6	-0.761767
LYAR	-0.750932
ANXA1	-0.709498
HLA-DRB1	-0.70832
MYL6	-0.699608
CD74	-0.683839
ANXA4	-0.674436
ADGRG1	-0.614127
CCL5	-0.590632
UBC	-0.469674
S1PR5	-0.43349
HLA-DRB5	-0.389326
B2M	-0.334194
RPL13	0.257699
RPS2	0.301479
RPL3	0.306368
RPS21	0.30709
RPS14	0.311477
RPS8	0.366164
RPL9	0.407643
RPS26	0.453108
MT-ATP8	0.568284
LTB	0.686446
CD27	0.708054

## Sheet: Post DAA-tx
gene	avg_log2FC
GNLY	-1.47711
KLRD1	-1.23675
GZMB	-1.07415
GZMH	-1.02794
FCGR3A	-0.920295
NKG7	-0.911264
FGFBP2	-0.905639
KLRF1	-0.880667
CCL4	-0.87487
PRF1	-0.798286
IGLV2-14	-0.790754
PLEK	-0.767187
ZEB2	-0.725243
CCL5	-0.700911
FCRL6	-0.682457
GNB1	-0.658163
GZMA	-0.643365
PTPRCAP	-0.642296
PGAM1	-0.620143
ANXA4	-0.605819
LY6E	-0.573638
GZMM	-0.572408
CD81	-0.557494
OAS1	-0.546836
HLA-DRB5	-0.543806
MYL6	-0.514123
PFN1	-0.493628
LINC02384	-0.477645
HLA-DQA2	-0.463
CFL1	-0.429567
ITGAM	-0.421139
BAHD1	-0.418817
ACTB	-0.389381
RPS3	0.275904
RPL10	0.289947
RPL13	0.290966
RPS23	0.306313
RPS25	0.311217
RPS28	0.311492
RPL35A	0.314954
RPS27A	0.334099
RPL34	0.352434
EEF1A1	0.363479
RPS12	0.369913
RPS21	0.370616
RPS26	0.372242
RPS5	0.376359
RPL3	0.384277
RPS13	0.41497
RPL10A	0.421016
RPS14	0.430881
RPS8	0.4425
RPS9	0.456376
RPS6	0.458894
RPL9	0.481205
EEF1B2	0.620039

## Sheet: CMV_cHCV x CTR
gene	avg_log2FC
TRBV30	-0.611621
TRGV10	-0.527841
FCGR3A	-0.466655
TRAV26-2	-0.438819
MT-CYB	-0.409183
TRBV20-1	-0.400499
TRBC1	-0.399899
TRBV12-2	-0.381171
CMC1	-0.341041
TRGV7	-0.339689
IL7R	-0.308402
MT-ND4	-0.30737
GIMAP4	-0.305785
TRBV27	-0.30183
MT-ND2	-0.296563
TRBJ2-2P	-0.285884
MT-ND4L	-0.27636
MT-ATP8	-0.275252
MT-ATP6	-0.274738
HOPX	-0.262265
GNLY	-0.261361
MT-ND1	-0.258195
LINC02446	-0.256407
IGLV2-14	-0.254853
ACTR3	-0.254369
SERTAD3	0.252892
XCL1	0.273128
ZFP36	0.284522
DUSP2	0.287468
XCL2	0.290088
HLA-DRB1	0.297307
JUN	0.299328
IER2	0.300759
HLA-DRA	0.307497
LGALS1	0.312242
KLRC2	0.31399
SERTAD1	0.319256
GADD45B	0.324892
TUBA4A	0.329586
TRBC2	0.333042
DDIT4	0.358081
TNFAIP3	0.381136
TRBV24-1	0.437628
TRAV12-2	0.759824

## Sheet: CMV_rHCV x CTR
gene	avg_log2FC
TRGV10	-0.727754
HLA-C	-0.698218
TRBV12-4	-0.670098
TRBV30	-0.577016
TRBV20-1	-0.506016
HLA-DRB5	-0.500438
FCGR3A	-0.490527
GZMK	-0.470911
TRBV27	-0.456088
MT-ND1	-0.454307
MT-CYB	-0.446473
TRAV26-2	-0.412486
MT-ND2	-0.41146
CD52	-0.410816
KLRB1	-0.396466
TRBV12-2	-0.381982
MT-ATP8	-0.377992
MT-CO3	-0.364994
TRGV2	-0.347434
PIK3R1	-0.336768
MT-ND5	-0.332502
GZMB	-0.328224
TRAV35	-0.285833
TRGV7	-0.279702
HLA-DQA2	-0.276418
IL7R	-0.269953
SMDT1	-0.251101
DNAJB1	0.251345
LCK	0.258818
HLA-DPA1	0.259889
TRBC2	0.261715
HIST2H2AA4	0.264582
IER2	0.271352
CLIC1	0.273796
TSC22D3	0.276207
NOP10	0.276902
ZFP36L1	0.278751
HSPA8	0.282873
AC243960.1	0.289867
SERTAD1	0.291187
DDIT4	0.291997
ZNF683	0.292206
PIM1	0.294787
EVL	0.295407
HLA-B	0.295987
KLRC4	0.29691
FOS	0.299232
GSTM1	0.299301
EIF5A	0.300829
AC026979.2	0.308579
KMT2E-AS1	0.311888
PPP1R15A	0.31441
CLDND1	0.319927
ACTG1	0.32743
CD69	0.342521
HLA-DRB1	0.347968
RPS10-NUDT3	0.362779
COTL1	0.365891
TRGV8	0.39233
KLF6	0.396391
LINC01138	0.400842
ZFP36	0.402551
CTSW	0.406328
TRBC1	0.435734
GNLY	0.437197
TRBJ2-2P	0.473486
RHOB	0.499392
LINC02446	0.511607
TRAV41	0.589838
RPS4Y1	0.636227
DUSP1	0.642603
TRGV3	0.811205
TRAV24	0.846287
JUN	0.920486
RPS10	1.07129
TRBV6-5	1.49795

## Sheet: CMV_cHCV x rHCV
gene	avg_log2FC
TRBV6-5	-1.39761
TRAV24	-1.03718
RPS10	-0.960994
TRBC1	-0.835633
LINC02446	-0.768014
TRBJ2-2P	-0.759369
GNLY	-0.698559
TRGV3	-0.672592
TRAV41	-0.621827
JUN	-0.621157
KLF6	-0.541245
LINC01138	-0.526524
GIMAP4	-0.516193
RHOB	-0.501571
ACTR3	-0.488473
ACTG1	-0.487213
RPS4Y1	-0.433658
IGLV2-14	-0.420548
DUSP1	-0.419664
CLDND1	-0.386338
EIF5A	-0.383312
HSPA8	-0.379754
RAC2	-0.372053
HNRNPF	-0.369783
WDR1	-0.365373
CD69	-0.362872
KLRC4	-0.358304
LCK	-0.357202
PIM1	-0.356264
PRMT2	-0.348714
CLIC1	-0.345972
GIMAP1	-0.344791
TRGV8	-0.344415
PSMA5	-0.340562
TRAF3IP3	-0.339045
MAT2B	-0.325553
SLC9A3R1	-0.322922
CORO1A	-0.322033
TMEM35B	-0.319023
EVL	-0.317185
IFNG	-0.312031
CD53	-0.309518
GIMAP7	-0.304985
RCBTB2	-0.301643
TWF2	-0.300732
PLEK	-0.299044
LBH	-0.298873
KMT2E-AS1	-0.298364
MT2A	-0.29702
ZYX	-0.295225
SRP9	-0.29292
SIT1	-0.292387
CNN2	-0.288059
RPS10-NUDT3	-0.284167
OSTF1	-0.280028
DYNLL1	-0.278344
LINC00861	-0.278186
ANXA6	-0.275323
FCRL6	-0.274292
BEX4	-0.274221
ABRACL	-0.27306
SSBP1	-0.271655
KANSL1-AS1	-0.271037
APOBEC3G	-0.269949
HNRNPA2B1	-0.268985
CSK	-0.268449
GLRX	-0.266466
GSTM1	-0.266208
GIMAP5	-0.260694
AC243960.1	-0.26004
AC026979.2	-0.258462
MRPS6	-0.255673
PPP1CA	-0.251166
BUB3	-0.250905
DENND2D	-0.250696
XCL1	0.251786
TNFAIP3	0.253392
GZMK	0.254094
SRGN	0.255411
DNAJB6	0.257549
NR4A2	0.266709
CNOT1	0.26673
TRAV8-2	0.271091
HERPUD1	0.271985
ZFP36L2	0.275758
MAP3K8	0.288452
GZMB	0.294488
HLA-DRA	0.299088
MTFP1	0.300273
CD8B	0.312724
KLF3	0.322744
DYNLT1	0.356116
SMDT1	0.362623
TRGV2	0.372914
KLRC2	0.388766
HLA-DRB5	0.435067
LGALS1	0.453356
PIK3R1	0.502196
GADD45B	0.540402
KLRB1	0.544758
CD52	0.585549
HLA-C	0.59295
TRBV24-1	0.704388
TRBV12-4	0.778247
TRAV12-2	0.99078

## Sheet: FLU_cHCV x CTR
gene	avg_log2FC
MT-CYB	-0.389449
RGCC	-0.376998
SNHG8	-0.313646
MT-ND1	-0.309379
MAL	-0.306139
RPS29	-0.304101
MT-ATP8	-0.273782
MT-ND2	-0.264021
KLF6	-0.259644
ZFAS1	-0.253532
PASK	-0.251754
TNFAIP3	0.252136
CYTOR	0.253934
ISG15	0.258767
IFITM2	0.264246
HLA-DPA1	0.264774
ZFP36L2	0.265324
NR4A2	0.267952
CLIC1	0.272284
PRF1	0.277524
TUBA4A	0.280614
ARL4C	0.299339
LY6E	0.301892
MAP3K8	0.309359
LGALS1	0.311937
ALOX5AP	0.314641
CD52	0.323818
SRGN	0.335183
PSME2	0.351159
CD74	0.372038
FGFBP2	0.377148
GZMH	0.377236
KLRB1	0.3783
ZFP36	0.406933
CST7	0.412491
GZMA	0.439409
DDIT4	0.439604
GNLY	0.446615
C12orf75	0.448094
DUSP2	0.485013
ZNF683	0.485127
CCL4	0.513091
MT2A	0.517594
CTSW	0.523351
NKG7	0.527784
RPS4Y1	0.528113
GZMB	0.55725

## Sheet: FLU_rHCV x CTR
gene	avg_log2FC
RPS26	-0.444965
GZMK	-0.387536
PASK	-0.371959
SELL	-0.357219
GZMH	-0.300827
BHLHE40	0.253149
JUN	0.260405
TUBA4A	0.268985
SCGB3A1	0.272814
S100A11	0.274086
IFITM2	0.283154
HSPA5	0.285505
TRGV9	0.290174
LINC02446	0.309708
TRAV38-1	0.310489
CD70	0.314182
LGALS3	0.336818
XCL1	0.337641
CD7	0.341904
ZNF683	0.343764
TIMP1	0.350516
GNLY	0.367287
FOS	0.379227
FXYD2	0.380836
DHFR	0.388355
CTSW	0.468464
DDIT4	0.497213
ZFP36	0.55019
LGALS1	0.551175
RPS10	0.56315
RPS4Y1	0.733514
AC004448.2	0.879882

[truncated: 1 more sheets: FLU_cHCV x rHCV]
